# Supplementary material for: Geriatric Oncology in Portugal: Where We Are and What Comes Next—A Survey of Healthcare Professionals
Source: Geriatrics (Basel). 2022 Sep 6;7(5):91. doi: 10.3390/geriatrics7050091 (PMC9498886; doi:10.3390/geriatrics7050091)
Supplement: Supplementary file 1 [file geriatrics-07-00091-s001.zip]

Archive with 1 entries (1 files):
- geriatrics-1882100-supplementary.pdf
